# Supplementary material for: Potential of Single Pulse and Multiplexed Drift-Tube Ion Mobility Spectrometry Coupled to Micropillar Array Column for Proteomics Studies
Source: Int J Mol Sci. 2022 Jul 6;23(14):7497. doi: 10.3390/ijms23147497 (PMC9319919; doi:10.3390/ijms23147497)
Supplement: Supplementary file 1 [file ijms-23-07497-s001.zip]

Archive with 1 entries (1 files):
- ijms-1781501-supplementary.pdf
